# Supplementary material for: Optimizing Hexose Utilization Pathways of Cupriavidus necator for Improving Growth and L-Alanine Production under Heterotrophic and Autotrophic Conditions
Source: Int J Mol Sci. 2023 Dec 31;25(1):548. doi: 10.3390/ijms25010548 (PMC10778655; doi:10.3390/ijms25010548)
Supplement: Supplementary file 1 [file ijms-25-00548-s001.zip]

Archive with 1 entries (1 files):
- ijms-2785081-supplementary.pdf
